# Supplementary material for: Guidelines for Physical Activity—A Cross-Sectional Study to Assess Their Application in the General Population. Have We Achieved Our Goal?
Source: Int J Environ Res Public Health. 2020 Jun 4;17(11):3980. doi: 10.3390/ijerph17113980 (PMC7313455; doi:10.3390/ijerph17113980)
Supplement: Supplementary file 1 [file ijerph-17-03980-s001.zip]

Archive with 2 entries (2 files):
- Table S1 - Survey Italian version.docx
- Table S2 - Survey English version.docx
